# Supplementary material for: Peanut-based intercropping systems altered soil bacterial communities, potential functions, and crop yield
Source: PeerJ. 2024 Feb 7;12:e16907. doi: 10.7717/peerj.16907 (PMC10858685; doi:10.7717/peerj.16907)
Supplement: Data S1 [file peerj-12-16907-s007.xlsx]

## Sheet: Sheet1
Raw data for the physical and chemical properties of the samples
Treatments	TN (g kg-1)			SOC (g kg-1)			AN (mg kg-1)			AP (mg kg-1)			AK (mg kg-1)			pH
	replicate 1	replicate 2	replicate 3	replicate 1	replicate 2	replicate 3	replicate 1	replicate 2	replicate 3	replicate 1	replicate 2	replicate 3	replicate 1	replicate 2	replicate 3	replicate 1	replicate 2	replicate 3
Sorghum	0.99	0.95	0.97	7.63	7.47	7.45	65.79	76.3	73.31	51.34	47.64	50.35	175.21	169.97	180.44	7.02	6.93	6.96
Millet	1.01	1.02	1.03	7.48	7.45	7.36	80.66	75.38	70.53	48.03	44.25	45.98	176.25	178.2	176.14	7.04	7.09	7
Peanut	1.19	1.15	1.13	7.21	7.3	7.39	79.38	83.52	70.25	37.23	40.94	44.25	164.47	170.16	161.13	7	7.08	6.97
Sorg/Pean	1.09	1.06	1.05	7.36	7.44	7.31	83.24	87.31	79.36	46.52	47.61	41.12	172.95	176.37	168.98	7.02	6.97	7.04
Mill/Pean	1.05	1.07	1.1	7.37	7.29	7.38	85.5	76.81	86.76	42.71	41.26	37.49	167.24	173.43	170.96	7	7.04	6.97
